# Supplementary material for: Application of AP-MALDI Imaging Mass Microscope for the Rapid Mapping of Imipramine, Chloroquine, and Their Metabolites in the Kidney and Brain of Wild-Type Mice
Source: Pharmaceuticals (Basel). 2022 Oct 25;15(11):1314. doi: 10.3390/ph15111314 (PMC9696843; doi:10.3390/ph15111314)
Supplement: Supplementary file 1 [file pharmaceuticals-15-01314-s001.zip]

Archive with 1 entries (1 files):
- pharmaceuticals-1963640-Supplementary materials.pdf
